# Supplementary material for: Nanobodies dismantle post‐pyroptotic ASC specks and counteract inflammation in vivo
Source: EMBO Mol Med. 2022 Apr 19;14(6):e15415. doi: 10.15252/emmm.202115415 (PMC9174887; doi:10.15252/emmm.202115415)
Supplement: Supplementary file 4 — Movie EV2 [file EMMM-14-e15415-s008.zip]

Archive with 4 entries (4 files):
- Movie EV2_Legend.docx
- __MACOSX/._Movie EV2_Legend.docx
- Movie EV2.gif
- __MACOSX/._Movie EV2.gif
