# Supplementary material for: Nanobodies dismantle post‐pyroptotic ASC specks and counteract inflammation in vivo
Source: EMBO Mol Med. 2022 Apr 19;14(6):e15415. doi: 10.15252/emmm.202115415 (PMC9174887; doi:10.15252/emmm.202115415)
Supplement: Supplementary file 5 — Movie EV3 [file EMMM-14-e15415-s006.zip]

Archive with 4 entries (4 files):
- Movie EV3_Legend.docx
- __MACOSX/._Movie EV3_Legend.docx
- Movie EV3.gif
- __MACOSX/._Movie EV3.gif
