# Supplementary material for: Nanobodies dismantle post‐pyroptotic ASC specks and counteract inflammation in vivo
Source: EMBO Mol Med. 2022 Apr 19;14(6):e15415. doi: 10.15252/emmm.202115415 (PMC9174887; doi:10.15252/emmm.202115415)
Supplement: Supplementary file 9 — Source Data for Expanded View [file EMMM-14-e15415-s013.zip]

Archive with 5 entries (4 files):
- Original_Uncropped_WB_Figure_EV5D.pdf
- __MACOSX/
- __MACOSX/._Original_Uncropped_WB_Figure_EV5D.pdf
- Original_Uncropped_WB_Figure_EV5B.pdf
- __MACOSX/._Original_Uncropped_WB_Figure_EV5B.pdf
